# Supplementary material for: How does ego depletion reduce sports performance in athletes? A systematic meta-analysis
Source: Front Psychol. 2025 Jun 16;16:1528263. doi: 10.3389/fpsyg.2025.1528263 (PMC12206732; doi:10.3389/fpsyg.2025.1528263)
Supplement: Supplementary file 1 [file Table_1.XLSX]

## Sheet: Sheet1
	Author/year	Participants						Measuring method/position			effect size
		N	ego depletion group（N）	non ego depletion group（N）	Setting	Country	age	ego depletion task	sports performance	Type of sport performance	experimental group			control subjects group
Title	First author(year)										N	pre-testing	post-test	N	pre-testing	post-test
NO.1	Derek C. Dorris（2012）exp1	24	24		rowers	Irish	over 18 years old	bubble spirit level and count backwards from 1000 in 7’s （high depletion） or count backwards from 1000 in 50s（ low depletion）	rpress-up	Endurance tasks	24		26.38 ± 7.65	24		30.38 ± 8.64
NO.1	Derek C. Dorris（2012）exp2	24	24		hockey and rugby athletes	UK		bubble spirit level counting up to1000 in 50s	sit-up	Endurance tasks	24		110.38 ± 133.55	24		146.17 ± 138.97
NO.2	Chris Englert（2012）exp1	64	32	32	amateur male basketball players	German	22.92±6.11	transcription task	basketball free-throw task	Targeted task	32	67.19% ± 18.33	65.01% ± 21.99	32	71.56% ± 17.06	70.00% ± 16.85
NO.3	Philip Furley（2013）	40	20	20	basketball players	German	22.85±3.6	transcription task	tactical decision making task	Tactical decision-making tasks	20		37.05% ± 0.11	20		44.65% ± 0.10
NO.4	Chris Englert（2014）	37	18	19	sport students	German	22.05±1.89	transcription task	Sprint Start Reaction Time	Reactive tasks	18	350 ± 37	377 ± 44	19	360 ± 43	354 ± 39
NO.5	Chris Englert（2015）	57	19	19	semi-professional tennis players	German	24.67±4.48	transcription task	target areas tennis serves	Targeted task	19	17.05 ± 6.22	14.26 ± 4.29	19	13.74 ± 4.89	17.10 ± 6.43
NO.6	Chris Englert（2015）	31	16	15	experienced male basketball players	German	29.26±4.90	transcription task	basketball free-throw task	Targeted task	16	59.00% ± 7.73	50.42% ± 12.99	15	62.8% ± 10.78	61.33% ± 12.65
NO.7	Chris Englert（2015）	38	19	19	female soccer athletes without track and field experience	Switzerland	20.58±2.10	transcription task	Sprint Start Reaction Time	Reactive tasks	19	0.00 ± 0.00	1.05 ± 0.97	19	0.05 ± 0.23	0.21 ± 0.42
NO.8	Chris Englert（2016）	39	19	20	experienced basketball players	Switzerland	24.41±2.51	transcription task	basketball free-throw task	Targeted task	19	13.63% ± 3.11	11.74% ± 2.94	20	14.65% ± 2.83	14.70% ± 3.34
NO.9	Jo´n Gregersen（2017）	41	20	21	sport students	Greece	20.02±1.17	transcription task	dart task	Targeted task	20	2.77 ± 1.06	2.74 ± 1.10	21	2.38 ± 0.89	2.69 ± .95
NO.10	Eva Stocker（2019）	34	16	18	sport students	Switzerland	20.85±1.31	transcription task	plank exercise	Endurance tasks	16	125.05 ± 36.83	101.63 ± 21.31	18	121.35 ± 47.16	106.01 ± 43.40
NO.11	Fatemeh Shaabani（2020）	72	18	18	basketball players	US	28.6 ± 4.0	Stroop color word task	basketball free-throw task	Targeted task	18	53.23% ± 10.02	40.73% ± 8.72	18	49.34% ± 9.68	48.14%±8.76
NO.12	Thomas Mangin（2021）exp1	188	94	94	psychology and sport sciences undergraduates	French	20.42±2.87	Stroop color word task	muscular endurance test	Endurance tasks	94	16.8 ± 4.51	16.0 ± 4.33	94	16.7 ± 4.16	10.4 ± 4.07
NO.12	Thomas Mangin（2021）exp3	51	25	26	sport sciences recruited from social media young adult students	French	19.84±2.23	Stroop color word task	muscular endurance test	Endurance tasks	25	5.67 ± 2.14	5.27 ± 2.11	26	5.66 ± 2.16	5.69 ± 2.37
NO.13	Neil Dallaway（2023）	180	30	30	undergraduate sport and exercise science students	UK	18.79 ± 1.43	Stroop color word task and Stroop number task	muscular endurance test	Endurance tasks	30		130 ± 49	30		186 ± 69
